# Supplementary material for: Differential Analysis of Gly211Val and Gly286Val Mutations Affecting Sarco(endo)plasmic Reticulum Ca2+-ATPase (SERCA1) in Congenital Pseudomyotonia Romagnola Cattle
Source: Int J Mol Sci. 2022 Oct 15;23(20):12364. doi: 10.3390/ijms232012364 (PMC9604440; doi:10.3390/ijms232012364)
Supplement: Supplementary file 1 [file ijms-23-12364-s001.zip]

Archive with 1 entries (1 files):
- ijms-1883002-supplementary.pdf
